# Supplementary material for: Assessing “Dangerous Climate Change”: Required Reduction of Carbon Emissions to Protect Young People, Future Generations and Nature
Source: PLoS One. 2013 Dec 3;8(12):e81648. doi: 10.1371/journal.pone.0081648 (PMC3849278; doi:10.1371/journal.pone.0081648)
Supplement: Table S2 — (ODS) [file pone.0081648.s002.ods]

## Sheet: Sheet1
	Total Effective Forcings for Different Scenarios Used
year	mitig--6%	mitig--2%	BAU2020--5%	BAU2020--2%	BAU2030--5%	BAU2050--5%
2010	1.65	1.65	1.65	1.65	1.65	1.65
2011	1.66	1.66	1.66	1.66	1.66	1.66
2012	1.70	1.70	1.70	1.70	1.70	1.70
2013	1.73	1.73	1.74	1.74	1.74	1.74
2014	1.76	1.77	1.77	1.77	1.77	1.77
2015	1.78	1.80	1.81	1.81	1.81	1.81
2016	1.81	1.83	1.85	1.85	1.85	1.85
2017	1.82	1.85	1.89	1.89	1.89	1.89
2018	1.84	1.88	1.93	1.93	1.93	1.93
2019	1.86	1.91	1.97	1.97	1.97	1.97
2020	1.87	1.93	2.01	2.01	2.01	2.01
2021	1.88	1.95	2.04	2.04	2.05	2.05
2022	1.89	1.97	2.07	2.08	2.09	2.09
2023	1.89	1.99	2.10	2.11	2.13	2.13
2024	1.90	2.01	2.12	2.14	2.17	2.17
2025	1.90	2.03	2.14	2.17	2.21	2.21
2026	1.90	2.04	2.16	2.19	2.25	2.25
2027	1.90	2.06	2.18	2.22	2.29	2.29
2028	1.90	2.07	2.19	2.24	2.33	2.33
2029	1.89	2.08	2.20	2.26	2.37	2.37
2030	1.89	2.09	2.21	2.28	2.41	2.41
2031	1.88	2.10	2.21	2.30	2.44	2.45
2032	1.87	2.11	2.22	2.32	2.47	2.49
2033	1.87	2.11	2.22	2.33	2.50	2.53
2034	1.85	2.12	2.21	2.34	2.52	2.57
2035	1.84	2.12	2.21	2.35	2.54	2.61
2036	1.83	2.12	2.21	2.36	2.55	2.65
2037	1.81	2.12	2.20	2.37	2.56	2.69
2038	1.80	2.12	2.19	2.37	2.57	2.73
2039	1.78	2.12	2.18	2.38	2.58	2.77
2040	1.76	2.12	2.17	2.38	2.58	2.81
2041	1.75	2.11	2.16	2.38	2.58	2.86
2042	1.73	2.11	2.14	2.39	2.58	2.90
2043	1.71	2.10	2.13	2.38	2.57	2.94
2044	1.69	2.10	2.11	2.38	2.57	2.98
2045	1.66	2.09	2.10	2.38	2.56	3.03
2046	1.64	2.08	2.08	2.38	2.55	3.07
2047	1.62	2.07	2.06	2.37	2.54	3.12
2048	1.60	2.06	2.04	2.37	2.53	3.16
2049	1.57	2.05	2.02	2.36	2.52	3.21
2050	1.55	2.04	2.00	2.36	2.50	3.26
2051	1.53	2.03	1.98	2.35	2.49	3.30
2052	1.51	2.02	1.96	2.35	2.47	3.33
2053	1.48	2.01	1.94	2.34	2.46	3.37
2054	1.46	2.00	1.92	2.33	2.44	3.39
2055	1.44	1.98	1.90	2.32	2.42	3.42
2056	1.42	1.97	1.88	2.32	2.41	3.44
2057	1.39	1.96	1.86	2.31	2.39	3.45
2058	1.37	1.95	1.84	2.30	2.37	3.47
2059	1.35	1.94	1.82	2.29	2.35	3.48
2060	1.33	1.93	1.80	2.29	2.33	3.49
2061	1.31	1.92	1.78	2.28	2.32	3.49
2062	1.30	1.91	1.76	2.27	2.30	3.50
2063	1.28	1.90	1.74	2.26	2.28	3.50
2064	1.26	1.89	1.72	2.26	2.27	3.51
2065	1.24	1.88	1.71	2.25	2.25	3.51
2066	1.23	1.87	1.69	2.25	2.23	3.51
2067	1.21	1.87	1.67	2.24	2.22	3.51
2068	1.20	1.86	1.66	2.24	2.20	3.51
2069	1.19	1.85	1.65	2.23	2.19	3.50
2070	1.18	1.85	1.63	2.23	2.18	3.50
2071	1.17	1.85	1.62	2.23	2.16	3.50
2072	1.16	1.84	1.61	2.23	2.15	3.49
2073	1.15	1.84	1.60	2.22	2.14	3.49
2074	1.14	1.84	1.59	2.22	2.13	3.49
2075	1.14	1.84	1.59	2.22	2.12	3.48
2076	1.13	1.84	1.58	2.23	2.11	3.48
2077	1.13	1.84	1.57	2.23	2.11	3.48
2078	1.13	1.84	1.57	2.23	2.10	3.47
2079	1.13	1.84	1.57	2.23	2.10	3.47
2080	1.12	1.84	1.56	2.24	2.09	3.47
2081	1.12	1.85	1.56	2.24	2.09	3.46
2082	1.12	1.85	1.56	2.24	2.08	3.46
2083	1.12	1.85	1.55	2.25	2.08	3.45
2084	1.12	1.85	1.55	2.25	2.07	3.45
2085	1.12	1.86	1.55	2.25	2.07	3.44
2086	1.12	1.86	1.54	2.25	2.06	3.44
2087	1.12	1.86	1.54	2.25	2.05	3.43
2088	1.11	1.86	1.54	2.25	2.05	3.42
2089	1.11	1.86	1.53	2.26	2.04	3.42
2090	1.11	1.86	1.53	2.26	2.04	3.41
2091	1.11	1.86	1.52	2.26	2.03	3.40
2092	1.11	1.86	1.52	2.26	2.02	3.39
2093	1.10	1.86	1.52	2.26	2.02	3.38
2094	1.10	1.86	1.51	2.26	2.01	3.37
2095	1.10	1.86	1.51	2.26	2.01	3.37
2096	1.10	1.86	1.50	2.26	2.00	3.36
2097	1.09	1.86	1.50	2.26	1.99	3.35
2098	1.09	1.86	1.50	2.26	1.99	3.34
2099	1.09	1.86	1.49	2.26	1.98	3.33
2100	1.09	1.86	1.49	2.26	1.97	3.32
2101	1.09	1.85	1.48	2.25	1.97	3.31
2102	1.08	1.85	1.48	2.25	1.96	3.30
2103	1.08	1.85	1.47	2.25	1.96	3.29
2104	1.08	1.85	1.47	2.25	1.95	3.28
2105	1.08	1.85	1.47	2.25	1.94	3.27
2106	1.07	1.85	1.46	2.25	1.94	3.26
2107	1.07	1.85	1.46	2.25	1.93	3.25
2108	1.07	1.84	1.45	2.24	1.93	3.24
2109	1.07	1.84	1.45	2.24	1.92	3.23
2110	1.06	1.84	1.45	2.24	1.91	3.22
2111	1.06	1.84	1.44	2.24	1.91	3.21
2112	1.06	1.84	1.44	2.24	1.90	3.20
2113	1.06	1.83	1.44	2.23	1.90	3.19
2114	1.05	1.83	1.43	2.23	1.89	3.18
2115	1.05	1.83	1.43	2.23	1.89	3.17
2116	1.05	1.83	1.42	2.23	1.88	3.16
2117	1.05	1.83	1.42	2.23	1.88	3.15
2118	1.05	1.82	1.42	2.22	1.87	3.14
2119	1.04	1.82	1.41	2.22	1.86	3.13
2120	1.04	1.82	1.41	2.22	1.86	3.12
2121	1.04	1.82	1.41	2.21	1.85	3.11
2122	1.04	1.82	1.40	2.21	1.85	3.10
2123	1.03	1.81	1.40	2.21	1.84	3.09
2124	1.03	1.81	1.39	2.21	1.84	3.08
2125	1.03	1.81	1.39	2.20	1.83	3.08
2126	1.03	1.81	1.39	2.20	1.83	3.07
2127	1.03	1.80	1.38	2.20	1.82	3.06
2128	1.02	1.80	1.38	2.20	1.82	3.05
2129	1.02	1.80	1.38	2.19	1.81	3.04
2130	1.02	1.80	1.37	2.19	1.81	3.03
2131	1.02	1.79	1.37	2.19	1.80	3.02
2132	1.01	1.79	1.37	2.18	1.80	3.01
2133	1.01	1.79	1.36	2.18	1.79	3.00
2134	1.01	1.78	1.36	2.18	1.79	2.99
2135	1.01	1.78	1.36	2.17	1.78	2.99
2136	1.01	1.78	1.35	2.17	1.78	2.98
2137	1.00	1.78	1.35	2.17	1.78	2.97
2138	1.00	1.77	1.35	2.16	1.77	2.96
2139	1.00	1.77	1.35	2.16	1.77	2.95
2140	1.00	1.77	1.34	2.16	1.76	2.94
2141	1.00	1.77	1.34	2.16	1.76	2.94
2142	1.00	1.76	1.34	2.15	1.75	2.93
2143	0.99	1.76	1.33	2.15	1.75	2.92
2144	0.99	1.76	1.33	2.15	1.75	2.91
2145	0.99	1.75	1.33	2.14	1.74	2.91
2146	0.99	1.75	1.32	2.14	1.74	2.90
2147	0.99	1.75	1.32	2.14	1.73	2.89
2148	0.98	1.75	1.32	2.13	1.73	2.88
2149	0.98	1.74	1.32	2.13	1.72	2.87
2150	0.98	1.74	1.31	2.13	1.72	2.87
2151	0.98	1.74	1.31	2.12	1.72	2.86
2152	0.98	1.73	1.31	2.12	1.71	2.85
2153	0.97	1.73	1.31	2.12	1.71	2.85
2154	0.97	1.73	1.30	2.11	1.71	2.84
2155	0.97	1.73	1.30	2.11	1.70	2.83
2156	0.97	1.72	1.30	2.11	1.70	2.82
2157	0.97	1.72	1.30	2.10	1.69	2.82
2158	0.97	1.72	1.29	2.10	1.69	2.81
2159	0.96	1.72	1.29	2.10	1.69	2.80
2160	0.96	1.71	1.29	2.09	1.68	2.80
2161	0.96	1.71	1.28	2.09	1.68	2.79
2162	0.96	1.71	1.28	2.09	1.68	2.78
2163	0.96	1.70	1.28	2.08	1.67	2.78
2164	0.96	1.70	1.28	2.08	1.67	2.77
2165	0.95	1.70	1.28	2.08	1.67	2.76
2166	0.95	1.70	1.27	2.07	1.66	2.76
2167	0.95	1.69	1.27	2.07	1.66	2.75
2168	0.95	1.69	1.27	2.07	1.66	2.75
2169	0.95	1.69	1.27	2.06	1.65	2.74
2170	0.95	1.68	1.26	2.06	1.65	2.73
2171	0.95	1.68	1.26	2.06	1.65	2.73
2172	0.94	1.68	1.26	2.05	1.64	2.72
2173	0.94	1.68	1.26	2.05	1.64	2.72
2174	0.94	1.67	1.25	2.05	1.64	2.71
2175	0.94	1.67	1.25	2.04	1.63	2.70
2176	0.94	1.67	1.25	2.04	1.63	2.70
2177	0.94	1.67	1.25	2.04	1.63	2.69
2178	0.93	1.66	1.25	2.03	1.62	2.69
2179	0.93	1.66	1.24	2.03	1.62	2.68
2180	0.93	1.66	1.24	2.03	1.62	2.68
2181	0.93	1.65	1.24	2.02	1.62	2.67
2182	0.93	1.65	1.24	2.02	1.61	2.67
2183	0.93	1.65	1.24	2.02	1.61	2.66
2184	0.93	1.65	1.23	2.01	1.61	2.66
2185	0.92	1.64	1.23	2.01	1.60	2.65
2186	0.92	1.64	1.23	2.01	1.60	2.64
2187	0.92	1.64	1.23	2.00	1.60	2.64
2188	0.92	1.64	1.22	2.00	1.60	2.63
2189	0.92	1.63	1.22	2.00	1.59	2.63
2190	0.92	1.63	1.22	1.99	1.59	2.62
2191	0.92	1.63	1.22	1.99	1.59	2.62
2192	0.91	1.63	1.22	1.99	1.58	2.61
2193	0.91	1.62	1.22	1.98	1.58	2.61
2194	0.91	1.62	1.21	1.98	1.58	2.60
2195	0.91	1.62	1.21	1.98	1.58	2.60
2196	0.91	1.62	1.21	1.97	1.57	2.60
2197	0.91	1.61	1.21	1.97	1.57	2.59
2198	0.91	1.61	1.21	1.97	1.57	2.59
2199	0.91	1.61	1.20	1.97	1.57	2.58
2200	0.90	1.61	1.20	1.96	1.56	2.58
2201	0.90	1.60	1.20	1.96	1.56	2.57
2202	0.90	1.60	1.20	1.96	1.56	2.57
2203	0.90	1.60	1.20	1.95	1.56	2.56
2204	0.90	1.60	1.19	1.95	1.55	2.56
2205	0.90	1.59	1.19	1.95	1.55	2.55
2206	0.90	1.59	1.19	1.94	1.55	2.55
2207	0.90	1.59	1.19	1.94	1.55	2.55
2208	0.89	1.59	1.19	1.94	1.54	2.54
2209	0.89	1.58	1.19	1.94	1.54	2.54
2210	0.89	1.58	1.18	1.93	1.54	2.53
2211	0.89	1.58	1.18	1.93	1.54	2.53
2212	0.89	1.58	1.18	1.93	1.54	2.52
2213	0.89	1.57	1.18	1.92	1.53	2.52
2214	0.89	1.57	1.18	1.92	1.53	2.52
2215	0.89	1.57	1.18	1.92	1.53	2.51
2216	0.88	1.57	1.17	1.92	1.53	2.51
2217	0.88	1.57	1.17	1.91	1.52	2.50
2218	0.88	1.56	1.17	1.91	1.52	2.50
2219	0.88	1.56	1.17	1.91	1.52	2.50
2220	0.88	1.56	1.17	1.90	1.52	2.49
2221	0.88	1.56	1.17	1.90	1.52	2.49
2222	0.88	1.55	1.16	1.90	1.51	2.48
2223	0.88	1.55	1.16	1.90	1.51	2.48
2224	0.88	1.55	1.16	1.89	1.51	2.48
2225	0.87	1.55	1.16	1.89	1.51	2.47
2226	0.87	1.54	1.16	1.89	1.50	2.47
2227	0.87	1.54	1.16	1.88	1.50	2.47
2228	0.87	1.54	1.16	1.88	1.50	2.46
2229	0.87	1.54	1.15	1.88	1.50	2.46
2230	0.87	1.54	1.15	1.88	1.50	2.46
2231	0.87	1.53	1.15	1.87	1.49	2.45
2232	0.87	1.53	1.15	1.87	1.49	2.45
2233	0.87	1.53	1.15	1.87	1.49	2.44
2234	0.86	1.53	1.15	1.87	1.49	2.44
2235	0.86	1.53	1.15	1.86	1.49	2.44
2236	0.86	1.52	1.14	1.86	1.48	2.43
2237	0.86	1.52	1.14	1.86	1.48	2.43
2238	0.86	1.52	1.14	1.86	1.48	2.43
2239	0.86	1.52	1.14	1.85	1.48	2.42
2240	0.86	1.52	1.14	1.85	1.48	2.42
2241	0.86	1.51	1.14	1.85	1.47	2.42
2242	0.86	1.51	1.14	1.85	1.47	2.41
2243	0.86	1.51	1.13	1.84	1.47	2.41
2244	0.85	1.51	1.13	1.84	1.47	2.41
2245	0.85	1.50	1.13	1.84	1.47	2.40
2246	0.85	1.50	1.13	1.84	1.47	2.40
2247	0.85	1.50	1.13	1.83	1.46	2.40
2248	0.85	1.50	1.13	1.83	1.46	2.39
2249	0.85	1.50	1.13	1.83	1.46	2.39
2250	0.85	1.50	1.12	1.83	1.46	2.39
2251	0.85	1.49	1.12	1.82	1.46	2.39
2252	0.85	1.49	1.12	1.82	1.45	2.38
2253	0.85	1.49	1.12	1.82	1.45	2.38
2254	0.84	1.49	1.12	1.82	1.45	2.38
2255	0.84	1.49	1.12	1.81	1.45	2.37
2256	0.84	1.48	1.12	1.81	1.45	2.37
2257	0.84	1.48	1.12	1.81	1.45	2.37
2258	0.84	1.48	1.11	1.81	1.44	2.36
2259	0.84	1.48	1.11	1.80	1.44	2.36
2260	0.84	1.48	1.11	1.80	1.44	2.36
2261	0.84	1.47	1.11	1.80	1.44	2.35
2262	0.84	1.47	1.11	1.80	1.44	2.35
2263	0.84	1.47	1.11	1.80	1.44	2.35
2264	0.84	1.47	1.11	1.79	1.43	2.35
2265	0.83	1.47	1.10	1.79	1.43	2.34
2266	0.83	1.46	1.10	1.79	1.43	2.34
2267	0.83	1.46	1.10	1.79	1.43	2.34
2268	0.83	1.46	1.10	1.78	1.43	2.33
2269	0.83	1.46	1.10	1.78	1.43	2.33
2270	0.83	1.46	1.10	1.78	1.42	2.33
2271	0.83	1.46	1.10	1.78	1.42	2.33
2272	0.83	1.45	1.10	1.78	1.42	2.32
2273	0.83	1.45	1.10	1.77	1.42	2.32
2274	0.83	1.45	1.09	1.77	1.42	2.32
2275	0.83	1.45	1.09	1.77	1.42	2.32
2276	0.82	1.45	1.09	1.77	1.41	2.31
2277	0.82	1.45	1.09	1.76	1.41	2.31
2278	0.82	1.44	1.09	1.76	1.41	2.31
2279	0.82	1.44	1.09	1.76	1.41	2.31
2280	0.82	1.44	1.09	1.76	1.41	2.30
2281	0.82	1.44	1.09	1.76	1.41	2.30
2282	0.82	1.44	1.08	1.75	1.41	2.30
2283	0.82	1.44	1.08	1.75	1.40	2.29
2284	0.82	1.43	1.08	1.75	1.40	2.29
2285	0.82	1.43	1.08	1.75	1.40	2.29
2286	0.82	1.43	1.08	1.75	1.40	2.29
2287	0.82	1.43	1.08	1.74	1.40	2.28
2288	0.81	1.43	1.08	1.74	1.40	2.28
2289	0.81	1.43	1.08	1.74	1.40	2.28
2290	0.81	1.42	1.08	1.74	1.39	2.28
2291	0.81	1.42	1.07	1.74	1.39	2.27
2292	0.81	1.42	1.07	1.73	1.39	2.27
2293	0.81	1.42	1.07	1.73	1.39	2.27
2294	0.81	1.42	1.07	1.73	1.39	2.27
2295	0.81	1.42	1.07	1.73	1.39	2.26
2296	0.81	1.41	1.07	1.73	1.38	2.26
2297	0.81	1.41	1.07	1.72	1.38	2.26
2298	0.81	1.41	1.07	1.72	1.38	2.26
2299	0.81	1.41	1.07	1.72	1.38	2.25
2300	0.80	1.41	1.06	1.72	1.38	2.25
2301	0.80	1.41	1.06	1.72	1.38	2.25
2302	0.80	1.40	1.06	1.71	1.38	2.25
2303	0.80	1.40	1.06	1.71	1.38	2.25
2304	0.80	1.40	1.06	1.71	1.37	2.24
2305	0.80	1.40	1.06	1.71	1.37	2.24
2306	0.80	1.40	1.06	1.71	1.37	2.24
2307	0.80	1.40	1.06	1.71	1.37	2.24
2308	0.80	1.40	1.06	1.70	1.37	2.23
2309	0.80	1.39	1.06	1.70	1.37	2.23
2310	0.80	1.39	1.05	1.70	1.37	2.23
2311	0.80	1.39	1.05	1.70	1.36	2.23
2312	0.80	1.39	1.05	1.70	1.36	2.22
2313	0.79	1.39	1.05	1.69	1.36	2.22
2314	0.79	1.39	1.05	1.69	1.36	2.22
2315	0.79	1.39	1.05	1.69	1.36	2.22
2316	0.79	1.38	1.05	1.69	1.36	2.22
2317	0.79	1.38	1.05	1.69	1.36	2.21
2318	0.79	1.38	1.05	1.69	1.36	2.21
2319	0.79	1.38	1.05	1.68	1.35	2.21
2320	0.79	1.38	1.04	1.68	1.35	2.21
2321	0.79	1.38	1.04	1.68	1.35	2.21
2322	0.79	1.38	1.04	1.68	1.35	2.20
2323	0.79	1.37	1.04	1.68	1.35	2.20
2324	0.79	1.37	1.04	1.67	1.35	2.20
2325	0.79	1.37	1.04	1.67	1.35	2.20
2326	0.79	1.37	1.04	1.67	1.34	2.19
2327	0.78	1.37	1.04	1.67	1.34	2.19
2328	0.78	1.37	1.04	1.67	1.34	2.19
2329	0.78	1.37	1.04	1.67	1.34	2.19
2330	0.78	1.36	1.03	1.66	1.34	2.19
2331	0.78	1.36	1.03	1.66	1.34	2.18
2332	0.78	1.36	1.03	1.66	1.34	2.18
2333	0.78	1.36	1.03	1.66	1.34	2.18
2334	0.78	1.36	1.03	1.66	1.33	2.18
2335	0.78	1.36	1.03	1.66	1.33	2.18
2336	0.78	1.36	1.03	1.65	1.33	2.17
2337	0.78	1.35	1.03	1.65	1.33	2.17
2338	0.78	1.35	1.03	1.65	1.33	2.17
2339	0.78	1.35	1.03	1.65	1.33	2.17
2340	0.78	1.35	1.03	1.65	1.33	2.17
2341	0.77	1.35	1.02	1.65	1.33	2.16
2342	0.77	1.35	1.02	1.65	1.33	2.16
2343	0.77	1.35	1.02	1.64	1.32	2.16
2344	0.77	1.35	1.02	1.64	1.32	2.16
2345	0.77	1.34	1.02	1.64	1.32	2.16
2346	0.77	1.34	1.02	1.64	1.32	2.15
2347	0.77	1.34	1.02	1.64	1.32	2.15
2348	0.77	1.34	1.02	1.64	1.32	2.15
2349	0.77	1.34	1.02	1.63	1.32	2.15
2350	0.77	1.34	1.02	1.63	1.32	2.15
2351	0.77	1.34	1.02	1.63	1.31	2.14
2352	0.77	1.34	1.01	1.63	1.31	2.14
2353	0.77	1.33	1.01	1.63	1.31	2.14
2354	0.77	1.33	1.01	1.63	1.31	2.14
2355	0.77	1.33	1.01	1.62	1.31	2.14
2356	0.76	1.33	1.01	1.62	1.31	2.14
2357	0.76	1.33	1.01	1.62	1.31	2.13
2358	0.76	1.33	1.01	1.62	1.31	2.13
2359	0.76	1.33	1.01	1.62	1.31	2.13
2360	0.76	1.33	1.01	1.62	1.30	2.13
2361	0.76	1.32	1.01	1.62	1.30	2.13
2362	0.76	1.32	1.01	1.61	1.30	2.12
2363	0.76	1.32	1.01	1.61	1.30	2.12
2364	0.76	1.32	1.00	1.61	1.30	2.12
2365	0.76	1.32	1.00	1.61	1.30	2.12
2366	0.76	1.32	1.00	1.61	1.30	2.12
2367	0.76	1.32	1.00	1.61	1.30	2.12
2368	0.76	1.32	1.00	1.61	1.30	2.11
2369	0.76	1.31	1.00	1.60	1.29	2.11
2370	0.76	1.31	1.00	1.60	1.29	2.11
2371	0.76	1.31	1.00	1.60	1.29	2.11
2372	0.75	1.31	1.00	1.60	1.29	2.11
2373	0.75	1.31	1.00	1.60	1.29	2.10
2374	0.75	1.31	1.00	1.60	1.29	2.10
2375	0.75	1.31	1.00	1.60	1.29	2.10
2376	0.75	1.31	0.99	1.59	1.29	2.10
2377	0.75	1.31	0.99	1.59	1.29	2.10
2378	0.75	1.30	0.99	1.59	1.29	2.10
2379	0.75	1.30	0.99	1.59	1.28	2.09
2380	0.75	1.30	0.99	1.59	1.28	2.09
2381	0.75	1.30	0.99	1.59	1.28	2.09
2382	0.75	1.30	0.99	1.59	1.28	2.09
2383	0.75	1.30	0.99	1.58	1.28	2.09
2384	0.75	1.30	0.99	1.58	1.28	2.09
2385	0.75	1.30	0.99	1.58	1.28	2.08
2386	0.75	1.30	0.99	1.58	1.28	2.08
2387	0.75	1.29	0.99	1.58	1.28	2.08
2388	0.74	1.29	0.98	1.58	1.28	2.08
2389	0.74	1.29	0.98	1.58	1.27	2.08
2390	0.74	1.29	0.98	1.58	1.27	2.08
2391	0.74	1.29	0.98	1.57	1.27	2.07
2392	0.74	1.29	0.98	1.57	1.27	2.07
2393	0.74	1.29	0.98	1.57	1.27	2.07
2394	0.74	1.29	0.98	1.57	1.27	2.07
2395	0.74	1.29	0.98	1.57	1.27	2.07
2396	0.74	1.28	0.98	1.57	1.27	2.07
2397	0.74	1.28	0.98	1.57	1.27	2.06
2398	0.74	1.28	0.98	1.56	1.27	2.06
2399	0.74	1.28	0.98	1.56	1.26	2.06
2400	0.74	1.28	0.98	1.56	1.26	2.06
2401	0.74	1.28	0.97	1.56	1.26	2.06
2402	0.74	1.28	0.97	1.56	1.26	2.06
2403	0.74	1.28	0.97	1.56	1.26	2.05
2404	0.74	1.28	0.97	1.56	1.26	2.05
2405	0.74	1.28	0.97	1.56	1.26	2.05
2406	0.73	1.27	0.97	1.55	1.26	2.05
2407	0.73	1.27	0.97	1.55	1.26	2.05
2408	0.73	1.27	0.97	1.55	1.26	2.05
2409	0.73	1.27	0.97	1.55	1.25	2.05
2410	0.73	1.27	0.97	1.55	1.25	2.04
2411	0.73	1.27	0.97	1.55	1.25	2.04
2412	0.73	1.27	0.97	1.55	1.25	2.04
2413	0.73	1.27	0.97	1.55	1.25	2.04
2414	0.73	1.27	0.97	1.54	1.25	2.04
2415	0.73	1.27	0.96	1.54	1.25	2.04
2416	0.73	1.26	0.96	1.54	1.25	2.03
2417	0.73	1.26	0.96	1.54	1.25	2.03
2418	0.73	1.26	0.96	1.54	1.25	2.03
2419	0.73	1.26	0.96	1.54	1.25	2.03
2420	0.73	1.26	0.96	1.54	1.24	2.03
2421	0.73	1.26	0.96	1.54	1.24	2.03
2422	0.73	1.26	0.96	1.54	1.24	2.03
2423	0.73	1.26	0.96	1.53	1.24	2.02
2424	0.72	1.26	0.96	1.53	1.24	2.02
2425	0.72	1.26	0.96	1.53	1.24	2.02
2426	0.72	1.25	0.96	1.53	1.24	2.02
2427	0.72	1.25	0.96	1.53	1.24	2.02
2428	0.72	1.25	0.96	1.53	1.24	2.02
2429	0.72	1.25	0.95	1.53	1.24	2.02
2430	0.72	1.25	0.95	1.53	1.24	2.01
2431	0.72	1.25	0.95	1.52	1.23	2.01
2432	0.72	1.25	0.95	1.52	1.23	2.01
2433	0.72	1.25	0.95	1.52	1.23	2.01
2434	0.72	1.25	0.95	1.52	1.23	2.01
2435	0.72	1.25	0.95	1.52	1.23	2.01
2436	0.72	1.24	0.95	1.52	1.23	2.00
2437	0.72	1.24	0.95	1.52	1.23	2.00
2438	0.72	1.24	0.95	1.52	1.23	2.00
2439	0.72	1.24	0.95	1.52	1.23	2.00
2440	0.72	1.24	0.95	1.51	1.23	2.00
2441	0.72	1.24	0.95	1.51	1.23	2.00
2442	0.72	1.24	0.95	1.51	1.22	2.00
2443	0.71	1.24	0.95	1.51	1.22	2.00
2444	0.71	1.24	0.94	1.51	1.22	1.99
2445	0.71	1.24	0.94	1.51	1.22	1.99
2446	0.71	1.24	0.94	1.51	1.22	1.99
2447	0.71	1.23	0.94	1.51	1.22	1.99
2448	0.71	1.23	0.94	1.51	1.22	1.99
2449	0.71	1.23	0.94	1.50	1.22	1.99
2450	0.71	1.23	0.94	1.50	1.22	1.99
2451	0.71	1.23	0.94	1.50	1.22	1.98
2452	0.71	1.23	0.94	1.50	1.22	1.98
2453	0.71	1.23	0.94	1.50	1.22	1.98
2454	0.71	1.23	0.94	1.50	1.21	1.98
2455	0.71	1.23	0.94	1.50	1.21	1.98
2456	0.71	1.23	0.94	1.50	1.21	1.98
2457	0.71	1.23	0.94	1.50	1.21	1.98
2458	0.71	1.23	0.94	1.49	1.21	1.97
2459	0.71	1.22	0.93	1.49	1.21	1.97
2460	0.71	1.22	0.93	1.49	1.21	1.97
2461	0.71	1.22	0.93	1.49	1.21	1.97
2462	0.71	1.22	0.93	1.49	1.21	1.97
2463	0.70	1.22	0.93	1.49	1.21	1.97
2464	0.70	1.22	0.93	1.49	1.21	1.97
2465	0.70	1.22	0.93	1.49	1.21	1.97
2466	0.70	1.22	0.93	1.49	1.20	1.96
2467	0.70	1.22	0.93	1.49	1.20	1.96
2468	0.70	1.22	0.93	1.48	1.20	1.96
2469	0.70	1.22	0.93	1.48	1.20	1.96
2470	0.70	1.21	0.93	1.48	1.20	1.96
2471	0.70	1.21	0.93	1.48	1.20	1.96
2472	0.70	1.21	0.93	1.48	1.20	1.96
2473	0.70	1.21	0.93	1.48	1.20	1.95
2474	0.70	1.21	0.93	1.48	1.20	1.95
2475	0.70	1.21	0.92	1.48	1.20	1.95
2476	0.70	1.21	0.92	1.48	1.20	1.95
2477	0.70	1.21	0.92	1.47	1.20	1.95
2478	0.70	1.21	0.92	1.47	1.19	1.95
2479	0.70	1.21	0.92	1.47	1.19	1.95
2480	0.70	1.21	0.92	1.47	1.19	1.95
2481	0.70	1.21	0.92	1.47	1.19	1.94
2482	0.70	1.20	0.92	1.47	1.19	1.94
2483	0.70	1.20	0.92	1.47	1.19	1.94
2484	0.70	1.20	0.92	1.47	1.19	1.94
2485	0.69	1.20	0.92	1.47	1.19	1.94
2486	0.69	1.20	0.92	1.47	1.19	1.94
2487	0.69	1.20	0.92	1.46	1.19	1.94
2488	0.69	1.20	0.92	1.46	1.19	1.94
2489	0.69	1.20	0.92	1.46	1.19	1.93
2490	0.69	1.20	0.92	1.46	1.19	1.93
2491	0.69	1.20	0.92	1.46	1.18	1.93
2492	0.69	1.20	0.91	1.46	1.18	1.93
2493	0.69	1.20	0.91	1.46	1.18	1.93
2494	0.69	1.20	0.91	1.46	1.18	1.93
2495	0.69	1.19	0.91	1.46	1.18	1.93
2496	0.69	1.19	0.91	1.46	1.18	1.93
2497	0.69	1.19	0.91	1.46	1.18	1.92
2498	0.69	1.19	0.91	1.45	1.18	1.92
2499	0.69	1.19	0.91	1.45	1.18	1.92
2500	0.69	1.19	0.91	1.45	1.18	1.92
2501	0.69	1.19	0.91	1.45	1.18	1.92
2502	0.69	1.19	0.91	1.45	1.18	1.92
2503	0.69	1.19	0.91	1.45	1.18	1.92
2504	0.69	1.19	0.91	1.45	1.18	1.92
2505	0.69	1.19	0.91	1.45	1.17	1.92
2506	0.69	1.19	0.91	1.45	1.17	1.91
2507	0.68	1.19	0.91	1.45	1.17	1.91
2508	0.68	1.18	0.91	1.44	1.17	1.91
2509	0.68	1.18	0.90	1.44	1.17	1.91
2510	0.68	1.18	0.90	1.44	1.17	1.91
2511	0.68	1.18	0.90	1.44	1.17	1.91
2512	0.68	1.18	0.90	1.44	1.17	1.91
2513	0.68	1.18	0.90	1.44	1.17	1.91
2514	0.68	1.18	0.90	1.44	1.17	1.90
2515	0.68	1.18	0.90	1.44	1.17	1.90
2516	0.68	1.18	0.90	1.44	1.17	1.90
2517	0.68	1.18	0.90	1.44	1.17	1.90
2518	0.68	1.18	0.90	1.44	1.17	1.90
2519	0.68	1.18	0.90	1.43	1.16	1.90
2520	0.68	1.18	0.90	1.43	1.16	1.90
2521	0.68	1.17	0.90	1.43	1.16	1.90
2522	0.68	1.17	0.90	1.43	1.16	1.90
2523	0.68	1.17	0.90	1.43	1.16	1.89
2524	0.68	1.17	0.90	1.43	1.16	1.89
2525	0.68	1.17	0.90	1.43	1.16	1.89
2526	0.68	1.17	0.90	1.43	1.16	1.89
2527	0.68	1.17	0.90	1.43	1.16	1.89
2528	0.68	1.17	0.89	1.43	1.16	1.89
2529	0.68	1.17	0.89	1.43	1.16	1.89
2530	0.68	1.17	0.89	1.43	1.16	1.89
2531	0.68	1.17	0.89	1.42	1.16	1.89
2532	0.67	1.17	0.89	1.42	1.16	1.88
2533	0.67	1.17	0.89	1.42	1.15	1.88
2534	0.67	1.17	0.89	1.42	1.15	1.88
2535	0.67	1.16	0.89	1.42	1.15	1.88
2536	0.67	1.16	0.89	1.42	1.15	1.88
2537	0.67	1.16	0.89	1.42	1.15	1.88
2538	0.67	1.16	0.89	1.42	1.15	1.88
2539	0.67	1.16	0.89	1.42	1.15	1.88
2540	0.67	1.16	0.89	1.42	1.15	1.88
2541	0.67	1.16	0.89	1.42	1.15	1.87
2542	0.67	1.16	0.89	1.41	1.15	1.87
2543	0.67	1.16	0.89	1.41	1.15	1.87
2544	0.67	1.16	0.89	1.41	1.15	1.87
2545	0.67	1.16	0.89	1.41	1.15	1.87
2546	0.67	1.16	0.89	1.41	1.15	1.87
2547	0.67	1.16	0.88	1.41	1.15	1.87
2548	0.67	1.16	0.88	1.41	1.14	1.87
2549	0.67	1.15	0.88	1.41	1.14	1.87
2550	0.67	1.15	0.88	1.41	1.14	1.86
2551	0.67	1.15	0.88	1.41	1.14	1.86
2552	0.67	1.15	0.88	1.41	1.14	1.86
2553	0.67	1.15	0.88	1.41	1.14	1.86
2554	0.67	1.15	0.88	1.40	1.14	1.86
2555	0.67	1.15	0.88	1.40	1.14	1.86
2556	0.67	1.15	0.88	1.40	1.14	1.86
2557	0.66	1.15	0.88	1.40	1.14	1.86
2558	0.66	1.15	0.88	1.40	1.14	1.86
2559	0.66	1.15	0.88	1.40	1.14	1.86
2560	0.66	1.15	0.88	1.40	1.14	1.85
2561	0.66	1.15	0.88	1.40	1.14	1.85
2562	0.66	1.15	0.88	1.40	1.14	1.85
2563	0.66	1.15	0.88	1.40	1.14	1.85
2564	0.66	1.14	0.88	1.40	1.13	1.85
2565	0.66	1.14	0.88	1.40	1.13	1.85
2566	0.66	1.14	0.88	1.40	1.13	1.85
2567	0.66	1.14	0.87	1.39	1.13	1.85
2568	0.66	1.14	0.87	1.39	1.13	1.85
2569	0.66	1.14	0.87	1.39	1.13	1.84
2570	0.66	1.14	0.87	1.39	1.13	1.84
2571	0.66	1.14	0.87	1.39	1.13	1.84
2572	0.66	1.14	0.87	1.39	1.13	1.84
2573	0.66	1.14	0.87	1.39	1.13	1.84
2574	0.66	1.14	0.87	1.39	1.13	1.84
2575	0.66	1.14	0.87	1.39	1.13	1.84
2576	0.66	1.14	0.87	1.39	1.13	1.84
2577	0.66	1.14	0.87	1.39	1.13	1.84
2578	0.66	1.14	0.87	1.39	1.13	1.84
2579	0.66	1.14	0.87	1.39	1.13	1.84
2580	0.66	1.13	0.87	1.38	1.12	1.83
2581	0.66	1.13	0.87	1.38	1.12	1.83
2582	0.66	1.13	0.87	1.38	1.12	1.83
2583	0.66	1.13	0.87	1.38	1.12	1.83
2584	0.66	1.13	0.87	1.38	1.12	1.83
2585	0.65	1.13	0.87	1.38	1.12	1.83
2586	0.65	1.13	0.87	1.38	1.12	1.83
2587	0.65	1.13	0.87	1.38	1.12	1.83
2588	0.65	1.13	0.86	1.38	1.12	1.83
2589	0.65	1.13	0.86	1.38	1.12	1.83
2590	0.65	1.13	0.86	1.38	1.12	1.82
2591	0.65	1.13	0.86	1.38	1.12	1.82
2592	0.65	1.13	0.86	1.38	1.12	1.82
2593	0.65	1.13	0.86	1.37	1.12	1.82
2594	0.65	1.13	0.86	1.37	1.12	1.82
2595	0.65	1.13	0.86	1.37	1.12	1.82
2596	0.65	1.12	0.86	1.37	1.12	1.82
2597	0.65	1.12	0.86	1.37	1.11	1.82
2598	0.65	1.12	0.86	1.37	1.11	1.82
2599	0.65	1.12	0.86	1.37	1.11	1.82
2600	0.65	1.12	0.86	1.37	1.11	1.81
2601	0.65	1.12	0.86	1.37	1.11	1.81
2602	0.65	1.12	0.86	1.37	1.11	1.81
2603	0.65	1.12	0.86	1.37	1.11	1.81
2604	0.65	1.12	0.86	1.37	1.11	1.81
2605	0.65	1.12	0.86	1.37	1.11	1.81
2606	0.65	1.12	0.86	1.37	1.11	1.81
2607	0.65	1.12	0.86	1.36	1.11	1.81
2608	0.65	1.12	0.86	1.36	1.11	1.81
2609	0.65	1.12	0.86	1.36	1.11	1.81
2610	0.65	1.12	0.86	1.36	1.11	1.81
2611	0.65	1.12	0.85	1.36	1.11	1.80
2612	0.65	1.12	0.85	1.36	1.11	1.80
2613	0.65	1.11	0.85	1.36	1.11	1.80
2614	0.64	1.11	0.85	1.36	1.11	1.80
2615	0.64	1.11	0.85	1.36	1.10	1.80
2616	0.64	1.11	0.85	1.36	1.10	1.80
2617	0.64	1.11	0.85	1.36	1.10	1.80
2618	0.64	1.11	0.85	1.36	1.10	1.80
2619	0.64	1.11	0.85	1.36	1.10	1.80
2620	0.64	1.11	0.85	1.36	1.10	1.80
2621	0.64	1.11	0.85	1.35	1.10	1.80
2622	0.64	1.11	0.85	1.35	1.10	1.79
2623	0.64	1.11	0.85	1.35	1.10	1.79
2624	0.64	1.11	0.85	1.35	1.10	1.79
2625	0.64	1.11	0.85	1.35	1.10	1.79
2626	0.64	1.11	0.85	1.35	1.10	1.79
2627	0.64	1.11	0.85	1.35	1.10	1.79
2628	0.64	1.11	0.85	1.35	1.10	1.79
2629	0.64	1.11	0.85	1.35	1.10	1.79
2630	0.64	1.11	0.85	1.35	1.10	1.79
2631	0.64	1.10	0.85	1.35	1.10	1.79
2632	0.64	1.10	0.85	1.35	1.10	1.79
2633	0.64	1.10	0.85	1.35	1.09	1.79
2634	0.64	1.10	0.84	1.35	1.09	1.78
2635	0.64	1.10	0.84	1.35	1.09	1.78
2636	0.64	1.10	0.84	1.34	1.09	1.78
2637	0.64	1.10	0.84	1.34	1.09	1.78
2638	0.64	1.10	0.84	1.34	1.09	1.78
2639	0.64	1.10	0.84	1.34	1.09	1.78
2640	0.64	1.10	0.84	1.34	1.09	1.78
2641	0.64	1.10	0.84	1.34	1.09	1.78
2642	0.64	1.10	0.84	1.34	1.09	1.78
2643	0.64	1.10	0.84	1.34	1.09	1.78
2644	0.64	1.10	0.84	1.34	1.09	1.78
2645	0.64	1.10	0.84	1.34	1.09	1.78
2646	0.63	1.10	0.84	1.34	1.09	1.77
2647	0.63	1.10	0.84	1.34	1.09	1.77
2648	0.63	1.10	0.84	1.34	1.09	1.77
2649	0.63	1.09	0.84	1.34	1.09	1.77
2650	0.63	1.09	0.84	1.34	1.09	1.77
2651	0.63	1.09	0.84	1.33	1.09	1.77
2652	0.63	1.09	0.84	1.33	1.09	1.77
2653	0.63	1.09	0.84	1.33	1.08	1.77
2654	0.63	1.09	0.84	1.33	1.08	1.77
2655	0.63	1.09	0.84	1.33	1.08	1.77
2656	0.63	1.09	0.84	1.33	1.08	1.77
2657	0.63	1.09	0.84	1.33	1.08	1.77
2658	0.63	1.09	0.84	1.33	1.08	1.76
2659	0.63	1.09	0.84	1.33	1.08	1.76
2660	0.63	1.09	0.83	1.33	1.08	1.76
2661	0.63	1.09	0.83	1.33	1.08	1.76
2662	0.63	1.09	0.83	1.33	1.08	1.76
2663	0.63	1.09	0.83	1.33	1.08	1.76
2664	0.63	1.09	0.83	1.33	1.08	1.76
2665	0.63	1.09	0.83	1.33	1.08	1.76
2666	0.63	1.09	0.83	1.33	1.08	1.76
2667	0.63	1.09	0.83	1.32	1.08	1.76
2668	0.63	1.09	0.83	1.32	1.08	1.76
2669	0.63	1.08	0.83	1.32	1.08	1.76
2670	0.63	1.08	0.83	1.32	1.08	1.75
2671	0.63	1.08	0.83	1.32	1.08	1.75
2672	0.63	1.08	0.83	1.32	1.08	1.75
2673	0.63	1.08	0.83	1.32	1.07	1.75
2674	0.63	1.08	0.83	1.32	1.07	1.75
2675	0.63	1.08	0.83	1.32	1.07	1.75
2676	0.63	1.08	0.83	1.32	1.07	1.75
2677	0.63	1.08	0.83	1.32	1.07	1.75
2678	0.63	1.08	0.83	1.32	1.07	1.75
2679	0.63	1.08	0.83	1.32	1.07	1.75
2680	0.62	1.08	0.83	1.32	1.07	1.75
2681	0.62	1.08	0.83	1.32	1.07	1.75
2682	0.62	1.08	0.83	1.32	1.07	1.75
2683	0.62	1.08	0.83	1.31	1.07	1.74
2684	0.62	1.08	0.83	1.31	1.07	1.74
2685	0.62	1.08	0.83	1.31	1.07	1.74
2686	0.62	1.08	0.82	1.31	1.07	1.74
2687	0.62	1.08	0.82	1.31	1.07	1.74
2688	0.62	1.08	0.82	1.31	1.07	1.74
2689	0.62	1.07	0.82	1.31	1.07	1.74
2690	0.62	1.07	0.82	1.31	1.07	1.74
2691	0.62	1.07	0.82	1.31	1.07	1.74
2692	0.62	1.07	0.82	1.31	1.07	1.74
2693	0.62	1.07	0.82	1.31	1.07	1.74
2694	0.62	1.07	0.82	1.31	1.06	1.74
2695	0.62	1.07	0.82	1.31	1.06	1.74
2696	0.62	1.07	0.82	1.31	1.06	1.73
2697	0.62	1.07	0.82	1.31	1.06	1.73
2698	0.62	1.07	0.82	1.31	1.06	1.73
2699	0.62	1.07	0.82	1.31	1.06	1.73
2700	0.62	1.07	0.82	1.30	1.06	1.73
2701	0.62	1.07	0.82	1.30	1.06	1.73
2702	0.62	1.07	0.82	1.30	1.06	1.73
2703	0.62	1.07	0.82	1.30	1.06	1.73
2704	0.62	1.07	0.82	1.30	1.06	1.73
2705	0.62	1.07	0.82	1.30	1.06	1.73
2706	0.62	1.07	0.82	1.30	1.06	1.73
2707	0.62	1.07	0.82	1.30	1.06	1.73
2708	0.62	1.07	0.82	1.30	1.06	1.73
2709	0.62	1.07	0.82	1.30	1.06	1.73
2710	0.62	1.06	0.82	1.30	1.06	1.72
2711	0.62	1.06	0.82	1.30	1.06	1.72
2712	0.62	1.06	0.82	1.30	1.06	1.72
2713	0.62	1.06	0.82	1.30	1.06	1.72
2714	0.62	1.06	0.82	1.30	1.06	1.72
2715	0.62	1.06	0.81	1.30	1.06	1.72
2716	0.62	1.06	0.81	1.30	1.06	1.72
2717	0.62	1.06	0.81	1.30	1.05	1.72
2718	0.61	1.06	0.81	1.29	1.05	1.72
2719	0.61	1.06	0.81	1.29	1.05	1.72
2720	0.61	1.06	0.81	1.29	1.05	1.72
2721	0.61	1.06	0.81	1.29	1.05	1.72
2722	0.61	1.06	0.81	1.29	1.05	1.72
2723	0.61	1.06	0.81	1.29	1.05	1.72
2724	0.61	1.06	0.81	1.29	1.05	1.71
2725	0.61	1.06	0.81	1.29	1.05	1.71
2726	0.61	1.06	0.81	1.29	1.05	1.71
2727	0.61	1.06	0.81	1.29	1.05	1.71
2728	0.61	1.06	0.81	1.29	1.05	1.71
2729	0.61	1.06	0.81	1.29	1.05	1.71
2730	0.61	1.06	0.81	1.29	1.05	1.71
2731	0.61	1.06	0.81	1.29	1.05	1.71
2732	0.61	1.06	0.81	1.29	1.05	1.71
2733	0.61	1.05	0.81	1.29	1.05	1.71
2734	0.61	1.05	0.81	1.29	1.05	1.71
2735	0.61	1.05	0.81	1.29	1.05	1.71
2736	0.61	1.05	0.81	1.29	1.05	1.71
2737	0.61	1.05	0.81	1.28	1.05	1.71
2738	0.61	1.05	0.81	1.28	1.05	1.70
2739	0.61	1.05	0.81	1.28	1.05	1.70
2740	0.61	1.05	0.81	1.28	1.05	1.70
2741	0.61	1.05	0.81	1.28	1.04	1.70
2742	0.61	1.05	0.81	1.28	1.04	1.70
2743	0.61	1.05	0.81	1.28	1.04	1.70
2744	0.61	1.05	0.81	1.28	1.04	1.70
2745	0.61	1.05	0.81	1.28	1.04	1.70
2746	0.61	1.05	0.80	1.28	1.04	1.70
2747	0.61	1.05	0.80	1.28	1.04	1.70
2748	0.61	1.05	0.80	1.28	1.04	1.70
2749	0.61	1.05	0.80	1.28	1.04	1.70
2750	0.61	1.05	0.80	1.28	1.04	1.70
2751	0.61	1.05	0.80	1.28	1.04	1.70
2752	0.61	1.05	0.80	1.28	1.04	1.70
2753	0.61	1.05	0.80	1.28	1.04	1.69
2754	0.61	1.05	0.80	1.28	1.04	1.69
2755	0.61	1.05	0.80	1.28	1.04	1.69
2756	0.61	1.04	0.80	1.28	1.04	1.69
2757	0.61	1.04	0.80	1.27	1.04	1.69
2758	0.61	1.04	0.80	1.27	1.04	1.69
2759	0.60	1.04	0.80	1.27	1.04	1.69
2760	0.60	1.04	0.80	1.27	1.04	1.69
2761	0.60	1.04	0.80	1.27	1.04	1.69
2762	0.60	1.04	0.80	1.27	1.04	1.69
2763	0.60	1.04	0.80	1.27	1.04	1.69
2764	0.60	1.04	0.80	1.27	1.04	1.69
2765	0.60	1.04	0.80	1.27	1.04	1.69
2766	0.60	1.04	0.80	1.27	1.03	1.69
2767	0.60	1.04	0.80	1.27	1.03	1.69
2768	0.60	1.04	0.80	1.27	1.03	1.69
2769	0.60	1.04	0.80	1.27	1.03	1.68
2770	0.60	1.04	0.80	1.27	1.03	1.68
2771	0.60	1.04	0.80	1.27	1.03	1.68
2772	0.60	1.04	0.80	1.27	1.03	1.68
2773	0.60	1.04	0.80	1.27	1.03	1.68
2774	0.60	1.04	0.80	1.27	1.03	1.68
2775	0.60	1.04	0.80	1.27	1.03	1.68
2776	0.60	1.04	0.80	1.27	1.03	1.68
2777	0.60	1.04	0.80	1.26	1.03	1.68
2778	0.60	1.04	0.80	1.26	1.03	1.68
2779	0.60	1.04	0.79	1.26	1.03	1.68
2780	0.60	1.04	0.79	1.26	1.03	1.68
2781	0.60	1.04	0.79	1.26	1.03	1.68
2782	0.60	1.03	0.79	1.26	1.03	1.68
2783	0.60	1.03	0.79	1.26	1.03	1.68
2784	0.60	1.03	0.79	1.26	1.03	1.68
2785	0.60	1.03	0.79	1.26	1.03	1.67
2786	0.60	1.03	0.79	1.26	1.03	1.67
2787	0.60	1.03	0.79	1.26	1.03	1.67
2788	0.60	1.03	0.79	1.26	1.03	1.67
2789	0.60	1.03	0.79	1.26	1.03	1.67
2790	0.60	1.03	0.79	1.26	1.03	1.67
2791	0.60	1.03	0.79	1.26	1.03	1.67
2792	0.60	1.03	0.79	1.26	1.03	1.67
2793	0.60	1.03	0.79	1.26	1.02	1.67
2794	0.60	1.03	0.79	1.26	1.02	1.67
2795	0.60	1.03	0.79	1.26	1.02	1.67
2796	0.60	1.03	0.79	1.26	1.02	1.67
2797	0.60	1.03	0.79	1.26	1.02	1.67
2798	0.60	1.03	0.79	1.26	1.02	1.67
2799	0.60	1.03	0.79	1.25	1.02	1.67
2800	0.60	1.03	0.79	1.25	1.02	1.67
2801	0.60	1.03	0.79	1.25	1.02	1.67
2802	0.60	1.03	0.79	1.25	1.02	1.66
2803	0.60	1.03	0.79	1.25	1.02	1.66
2804	0.60	1.03	0.79	1.25	1.02	1.66
2805	0.59	1.03	0.79	1.25	1.02	1.66
2806	0.59	1.03	0.79	1.25	1.02	1.66
2807	0.59	1.03	0.79	1.25	1.02	1.66
2808	0.59	1.03	0.79	1.25	1.02	1.66
2809	0.59	1.02	0.79	1.25	1.02	1.66
2810	0.59	1.02	0.79	1.25	1.02	1.66
2811	0.59	1.02	0.79	1.25	1.02	1.66
2812	0.59	1.02	0.79	1.25	1.02	1.66
2813	0.59	1.02	0.79	1.25	1.02	1.66
2814	0.59	1.02	0.79	1.25	1.02	1.66
2815	0.59	1.02	0.78	1.25	1.02	1.66
2816	0.59	1.02	0.78	1.25	1.02	1.66
2817	0.59	1.02	0.78	1.25	1.02	1.66
2818	0.59	1.02	0.78	1.25	1.02	1.66
2819	0.59	1.02	0.78	1.25	1.02	1.66
2820	0.59	1.02	0.78	1.25	1.02	1.65
2821	0.59	1.02	0.78	1.25	1.01	1.65
2822	0.59	1.02	0.78	1.24	1.01	1.65
2823	0.59	1.02	0.78	1.24	1.01	1.65
2824	0.59	1.02	0.78	1.24	1.01	1.65
2825	0.59	1.02	0.78	1.24	1.01	1.65
2826	0.59	1.02	0.78	1.24	1.01	1.65
2827	0.59	1.02	0.78	1.24	1.01	1.65
2828	0.59	1.02	0.78	1.24	1.01	1.65
2829	0.59	1.02	0.78	1.24	1.01	1.65
2830	0.59	1.02	0.78	1.24	1.01	1.65
2831	0.59	1.02	0.78	1.24	1.01	1.65
2832	0.59	1.02	0.78	1.24	1.01	1.65
2833	0.59	1.02	0.78	1.24	1.01	1.65
2834	0.59	1.02	0.78	1.24	1.01	1.65
2835	0.59	1.02	0.78	1.24	1.01	1.65
2836	0.59	1.02	0.78	1.24	1.01	1.65
2837	0.59	1.01	0.78	1.24	1.01	1.65
2838	0.59	1.01	0.78	1.24	1.01	1.64
2839	0.59	1.01	0.78	1.24	1.01	1.64
2840	0.59	1.01	0.78	1.24	1.01	1.64
2841	0.59	1.01	0.78	1.24	1.01	1.64
2842	0.59	1.01	0.78	1.24	1.01	1.64
2843	0.59	1.01	0.78	1.24	1.01	1.64
2844	0.59	1.01	0.78	1.24	1.01	1.64
2845	0.59	1.01	0.78	1.24	1.01	1.64
2846	0.59	1.01	0.78	1.23	1.01	1.64
2847	0.59	1.01	0.78	1.23	1.01	1.64
2848	0.59	1.01	0.78	1.23	1.01	1.64
2849	0.59	1.01	0.78	1.23	1.01	1.64
2850	0.59	1.01	0.78	1.23	1.01	1.64
2851	0.59	1.01	0.78	1.23	1.01	1.64
2852	0.59	1.01	0.78	1.23	1.00	1.64
2853	0.59	1.01	0.78	1.23	1.00	1.64
2854	0.59	1.01	0.78	1.23	1.00	1.64
2855	0.59	1.01	0.77	1.23	1.00	1.64
2856	0.58	1.01	0.77	1.23	1.00	1.64
2857	0.58	1.01	0.77	1.23	1.00	1.63
2858	0.58	1.01	0.77	1.23	1.00	1.63
2859	0.58	1.01	0.77	1.23	1.00	1.63
2860	0.58	1.01	0.77	1.23	1.00	1.63
2861	0.58	1.01	0.77	1.23	1.00	1.63
2862	0.58	1.01	0.77	1.23	1.00	1.63
2863	0.58	1.01	0.77	1.23	1.00	1.63
2864	0.58	1.01	0.77	1.23	1.00	1.63
2865	0.58	1.01	0.77	1.23	1.00	1.63
2866	0.58	1.01	0.77	1.23	1.00	1.63
2867	0.58	1.01	0.77	1.23	1.00	1.63
2868	0.58	1.00	0.77	1.23	1.00	1.63
2869	0.58	1.00	0.77	1.23	1.00	1.63
2870	0.58	1.00	0.77	1.23	1.00	1.63
2871	0.58	1.00	0.77	1.22	1.00	1.63
2872	0.58	1.00	0.77	1.22	1.00	1.63
2873	0.58	1.00	0.77	1.22	1.00	1.63
2874	0.58	1.00	0.77	1.22	1.00	1.63
2875	0.58	1.00	0.77	1.22	1.00	1.63
2876	0.58	1.00	0.77	1.22	1.00	1.63
2877	0.58	1.00	0.77	1.22	1.00	1.62
2878	0.58	1.00	0.77	1.22	1.00	1.62
2879	0.58	1.00	0.77	1.22	1.00	1.62
2880	0.58	1.00	0.77	1.22	1.00	1.62
2881	0.58	1.00	0.77	1.22	1.00	1.62
2882	0.58	1.00	0.77	1.22	1.00	1.62
2883	0.58	1.00	0.77	1.22	1.00	1.62
2884	0.58	1.00	0.77	1.22	1.00	1.62
2885	0.58	1.00	0.77	1.22	0.99	1.62
2886	0.58	1.00	0.77	1.22	0.99	1.62
2887	0.58	1.00	0.77	1.22	0.99	1.62
2888	0.58	1.00	0.77	1.22	0.99	1.62
2889	0.58	1.00	0.77	1.22	0.99	1.62
2890	0.58	1.00	0.77	1.22	0.99	1.62
2891	0.58	1.00	0.77	1.22	0.99	1.62
2892	0.58	1.00	0.77	1.22	0.99	1.62
2893	0.58	1.00	0.77	1.22	0.99	1.62
2894	0.58	1.00	0.77	1.22	0.99	1.62
2895	0.58	1.00	0.77	1.22	0.99	1.62
2896	0.58	1.00	0.77	1.22	0.99	1.62
2897	0.58	1.00	0.77	1.22	0.99	1.62
2898	0.58	1.00	0.76	1.21	0.99	1.61
2899	0.58	1.00	0.76	1.21	0.99	1.61
2900	0.58	1.00	0.76	1.21	0.99	1.61
2901	0.58	0.99	0.76	1.21	0.99	1.61
2902	0.58	0.99	0.76	1.21	0.99	1.61
2903	0.58	0.99	0.76	1.21	0.99	1.61
2904	0.58	0.99	0.76	1.21	0.99	1.61
2905	0.58	0.99	0.76	1.21	0.99	1.61
2906	0.58	0.99	0.76	1.21	0.99	1.61
2907	0.58	0.99	0.76	1.21	0.99	1.61
2908	0.58	0.99	0.76	1.21	0.99	1.61
2909	0.58	0.99	0.76	1.21	0.99	1.61
2910	0.58	0.99	0.76	1.21	0.99	1.61
2911	0.58	0.99	0.76	1.21	0.99	1.61
2912	0.58	0.99	0.76	1.21	0.99	1.61
2913	0.58	0.99	0.76	1.21	0.99	1.61
2914	0.57	0.99	0.76	1.21	0.99	1.61
2915	0.57	0.99	0.76	1.21	0.99	1.61
2916	0.57	0.99	0.76	1.21	0.99	1.61
2917	0.57	0.99	0.76	1.21	0.99	1.61
2918	0.57	0.99	0.76	1.21	0.99	1.61
2919	0.57	0.99	0.76	1.21	0.99	1.61
2920	0.57	0.99	0.76	1.21	0.99	1.60
2921	0.57	0.99	0.76	1.21	0.98	1.60
2922	0.57	0.99	0.76	1.21	0.98	1.60
2923	0.57	0.99	0.76	1.21	0.98	1.60
2924	0.57	0.99	0.76	1.21	0.98	1.60
2925	0.57	0.99	0.76	1.21	0.98	1.60
2926	0.57	0.99	0.76	1.21	0.98	1.60
2927	0.57	0.99	0.76	1.20	0.98	1.60
2928	0.57	0.99	0.76	1.20	0.98	1.60
2929	0.57	0.99	0.76	1.20	0.98	1.60
2930	0.57	0.99	0.76	1.20	0.98	1.60
2931	0.57	0.99	0.76	1.20	0.98	1.60
2932	0.57	0.99	0.76	1.20	0.98	1.60
2933	0.57	0.99	0.76	1.20	0.98	1.60
2934	0.57	0.99	0.76	1.20	0.98	1.60
2935	0.57	0.99	0.76	1.20	0.98	1.60
2936	0.57	0.99	0.76	1.20	0.98	1.60
2937	0.57	0.98	0.76	1.20	0.98	1.60
2938	0.57	0.98	0.76	1.20	0.98	1.60
2939	0.57	0.98	0.76	1.20	0.98	1.60
2940	0.57	0.98	0.76	1.20	0.98	1.60
2941	0.57	0.98	0.76	1.20	0.98	1.60
2942	0.57	0.98	0.76	1.20	0.98	1.60
2943	0.57	0.98	0.76	1.20	0.98	1.59
2944	0.57	0.98	0.76	1.20	0.98	1.59
2945	0.57	0.98	0.76	1.20	0.98	1.59
2946	0.57	0.98	0.76	1.20	0.98	1.59
2947	0.57	0.98	0.75	1.20	0.98	1.59
2948	0.57	0.98	0.75	1.20	0.98	1.59
2949	0.57	0.98	0.75	1.20	0.98	1.59
2950	0.57	0.98	0.75	1.20	0.98	1.59
2951	0.57	0.98	0.75	1.20	0.98	1.59
2952	0.57	0.98	0.75	1.20	0.98	1.59
2953	0.57	0.98	0.75	1.20	0.98	1.59
2954	0.57	0.98	0.75	1.20	0.98	1.59
2955	0.57	0.98	0.75	1.20	0.98	1.59
2956	0.57	0.98	0.75	1.20	0.98	1.59
2957	0.57	0.98	0.75	1.20	0.98	1.59
2958	0.57	0.98	0.75	1.19	0.98	1.59
2959	0.57	0.98	0.75	1.19	0.97	1.59
2960	0.57	0.98	0.75	1.19	0.97	1.59
2961	0.57	0.98	0.75	1.19	0.97	1.59
2962	0.57	0.98	0.75	1.19	0.97	1.59
2963	0.57	0.98	0.75	1.19	0.97	1.59
2964	0.57	0.98	0.75	1.19	0.97	1.59
2965	0.57	0.98	0.75	1.19	0.97	1.59
2966	0.57	0.98	0.75	1.19	0.97	1.59
2967	0.57	0.98	0.75	1.19	0.97	1.58
2968	0.57	0.98	0.75	1.19	0.97	1.58
2969	0.57	0.98	0.75	1.19	0.97	1.58
2970	0.57	0.98	0.75	1.19	0.97	1.58
2971	0.57	0.98	0.75	1.19	0.97	1.58
2972	0.57	0.98	0.75	1.19	0.97	1.58
2973	0.57	0.98	0.75	1.19	0.97	1.58
2974	0.57	0.98	0.75	1.19	0.97	1.58
2975	0.57	0.97	0.75	1.19	0.97	1.58
2976	0.57	0.97	0.75	1.19	0.97	1.58
2977	0.57	0.97	0.75	1.19	0.97	1.58
2978	0.57	0.97	0.75	1.19	0.97	1.58
2979	0.57	0.97	0.75	1.19	0.97	1.58
2980	0.57	0.97	0.75	1.19	0.97	1.58
2981	0.56	0.97	0.75	1.19	0.97	1.58
2982	0.56	0.97	0.75	1.19	0.97	1.58
2983	0.56	0.97	0.75	1.19	0.97	1.58
2984	0.56	0.97	0.75	1.19	0.97	1.58
2985	0.56	0.97	0.75	1.19	0.97	1.58
2986	0.56	0.97	0.75	1.19	0.97	1.58
2987	0.56	0.97	0.75	1.19	0.97	1.58
2988	0.56	0.97	0.75	1.19	0.97	1.58
2989	0.56	0.97	0.75	1.19	0.97	1.58
2990	0.56	0.97	0.75	1.19	0.97	1.58
2991	0.56	0.97	0.75	1.18	0.97	1.58
2992	0.56	0.97	0.75	1.18	0.97	1.57
2993	0.56	0.97	0.75	1.18	0.97	1.57
2994	0.56	0.97	0.75	1.18	0.97	1.57
2995	0.56	0.97	0.75	1.18	0.97	1.57
2996	0.56	0.97	0.75	1.18	0.97	1.57
2997	0.56	0.97	0.75	1.18	0.97	1.57
2998	0.56	0.97	0.75	1.18	0.97	1.57
2999	0.56	0.97	0.75	1.18	0.97	1.57
3000	0.56	0.97	0.75	1.18	0.97	1.57
